# Supplementary material for: Navigating through the PD-1/PDL-1 Landscape: A Systematic Review and Meta-Analysis of Clinical Outcomes in Hepatocellular Carcinoma and Their Influence on Immunotherapy and Tumor Microenvironment
Source: Int J Mol Sci. 2023 Mar 30;24(7):6495. doi: 10.3390/ijms24076495 (PMC10095164; doi:10.3390/ijms24076495)
Supplement: Supplementary file 1 [file ijms-24-06495-s001.zip]

Archive with 1 entries (1 files):
- ijms-2255278-supplementary.pdf
